# Supplementary material for: Effects of Physiotherapy vs. Acupuncture in Quality of Life, Pain, Stiffness, Difficulty to Work and Depression of Women with Fibromyalgia: A Randomized Controlled Trial
Source: J Clin Med. 2021 Aug 24;10(17):3765. doi: 10.3390/jcm10173765 (PMC8432086; doi:10.3390/jcm10173765)
Supplement: Supplementary file 1 [file jcm-10-03765-s001.zip]

Archive with 1 entries (1 files):
- jcm-1307884-supplementary.pdf
